# Supplementary material for: Effects of dietary Hyssop, Hyssopus officinalis, extract on physiological and antioxidant responses of rainbow trout, Oncorhynchus mykiss, juveniles to thermal stress
Source: Front Vet Sci. 2022 Oct 20;9:1042063. doi: 10.3389/fvets.2022.1042063 (PMC9631786; doi:10.3389/fvets.2022.1042063)
Supplement: Supplementary file 1 [file Table_1.XLSX]

## Sheet: biochemical
	sampling time	HME (mg/kg)	Cortisol	T3	T4	glucose	lactate	AST	ALT	LDH	TAC	Ascorbate	Gill MDA	Gill GST	Gill GR	Gill GPx
1	Before stress	0	35.5	9.5	16	43.8	22	292	18	954	1.4	2.2	0.07	300	30	80
1	Before stress	0	33.9	8.1	15.3	39	20	251	16.7	895	0.9	2.3	0.08	258	33	75
1	Before stress	0	53.6	10.1	17.9	45.6	29.3	218	32.3	1130	1.3	2.6	0.065	265	31	77
1	Before stress	0	45.2	7.5	15.5	46.3	31	280	24.6	1232	1.2	2.1	0.09	278	28	79
1	Before stress	0	40.2	6.8	15	33	32.6	192	29.2	900	1.36	2	0.07	321	29	86
1	Before stress	0	50	7.9	18	50	38.5	219	17.6	1000	1.42	2.7	0.08	311	35	88
2	Before stress	100	30	7.5	14.4	45	28	277	12.2	1075	1.2	2.8	0.05	289	34	85
2	Before stress	100	41.5	6.5	15	51	30.6	273	14.3	908	1.6	3.1	0.048	275	32	80
2	Before stress	100	41.6	9.9	17.2	43.2	33.5	289	13	1093	0.8	1.8	0.061	265	36	73
2	Before stress	100	45.2	8.6	16.2	41.2	32.6	210	18.5	800	1.32	2.5	0.06	298	35	79
2	Before stress	100	50	7.4	15.8	46	35	198	19.2	1320	1.52	2.9	0.055	311	38	86
2	Before stress	100	33.5	7	17.8	33	43	189	22	1150	1.11	2.3	0.053	320	32	81
3	Before stress	250	47.5	7.8	19.2	34	34.7	168	12	1070	1.8	2	0.042	345	31	76
3	Before stress	250	35.5	5.2	16.1	43.2	25.5	179	13	1148	2.5	2.6	0.049	311	28	77
3	Before stress	250	42.8	9.4	20	45.6	24.8	152	18	1359	1.6	2.3	0.043	325	29	72
3	Before stress	250	52	8.6	18	41.6	30	214	12.3	920	2.2	2.1	0.05	338	36	89
3	Before stress	250	41.3	7.8	17	43.6	36.5	175	10.3	1250	2	2.4	0.053	287	35	85
3	Before stress	250	39.2	9	16.4	52	38	145	8	1098	2.1	2.7	0.04	298	38	80
4	Before stress	500	38.7	9.6	15.8	43.2	39.3	278	10.2	1378	2	2.7	0.042	311	34	84
4	Before stress	500	33.6	5.8	17.6	52	40.9	262	17.4	877	1.3	1.8	0.049	285	31	86
4	Before stress	500	40.2	9.6	18.3	42	35.1	179	11	676	2.4	3.3	0.055	279	36	76
4	Before stress	500	40.2	8.4	14.9	41.2	31	196	23	985	1.6	3	0.05	301	34	89
4	Before stress	500	45.3	7.6	16.8	33	33	220	17	1200	2.3	2.8	0.053	306	32	75
4	Before stress	500	50.6	8.9	19	45.9	30.2	265	12.3	796	1.7	2.4	0.056	320	30	86
5	After stress	0	100.737	2.9	12	85.8	45	582	45	1650	1	1.5	0.06	469	65	132
5	After stress	0	107.055	2	12.5	93.6	45.2	652	64.1	1995	0.8	1.4	0.055	423	62	125
5	After stress	0	100.737	2.2	12.5	88.92	48	512	59.9	1383	0.56	0.9	0.061	458	53	145
5	After stress	0	85.67	3.1	11	110	35	489	45	1863	0.32	1.3	0.055	469	59	124
5	After stress	0	101.79	3.6	11.2	80	36.7	569	52.3	1920	0.54	0.8	0.066	475	68	120
5	After stress	0	107.9	2	10.5	83.2	41	580	62.3	1555	0.62	0.7	0.071	433	66	119
6	After stress	100	100	2.8	11.8	95.16	40	526	38.6	1774	1.5	1.5	0.06	387	52	90
6	After stress	100	90	2.3	12.5	86.4	28	685	51.5	1463	1	2.1	0.05	398	59	98
6	After stress	100	91	2.1	12.1	80.3	25	512	42.4	1238	0.8	1.9	0.053	326	56	110
6	After stress	100	85	3.2	11	88.6	24	547	45.6	1520	1.3	1.8	0.055	338	54	106
6	After stress	100	115	3.3	10.5	70	36.4	586	49.3	1300	1.5	2.2	0.065	349	61	110
6	After stress	100	113	3.6	11.9	78.9	39.2	500	52.3	1680	1.4	2	0.055	370	50	107
7	After stress	250	75.33	2.2	11.5	76.3	30	472	34.8	1272	1.7	3.4	0.048	389	48	116
7	After stress	250	79.92	2.2	12.5	75	24	623	36	1157	1.6	3.3	0.044	379	45	105
7	After stress	250	85.32	2.4	11.8	56	32	605	44.6	1063	2.2	2.8	0.05	390	49	103
7	After stress	250	63	4	12.9	68	33.6	540	42	960	1.8	2.7	0.044	421	53	111
7	After stress	250	80.8	3.2	10.8	84	25	520	32	1420	2.6	2.1	0.056	401	47	98
7	After stress	250	82.4	3.4	13	70	34.5	500	30	1222	2.3	2	0.06	345	56	100
8	After stress	500	104.949	2.2	12.1	87	50.4	578	34.4	1305	1.2	2	0.065	325	55	103
8	After stress	500	78.975	2.5	12.8	79	51.5	555	50	1889	1.3	1.6	0.043	365	59	123
8	After stress	500	88.803	2	12.2	92	34.2	523	34.8	1079	1.6	2.8	0.058	345	62	105
8	After stress	500	75.79	3.1	14	96	37.3	500	42	1558	1.2	1.8	0.063	375	63	109
8	After stress	500	83.46	2	12.1	84	45	489	43.1	1790	1.6	2.4	0.054	369	57	119
8	After stress	500	107.9	3.9	10.9	83.2	33.9	563	37.9	1200	1.8	2.6	0.06	349	50	118

## Sheet: growth
	treatments (HME extract (mg/kg)	initial individual weight (g)	final individual weight (g)	feed intake per tank (g)	feed intake per fish (g)	weight gain (%)	SGR (%/d)	FCR
	0	71.0833	252.333	3061.8	255.15	254.982	2.26232	1.40772
	0	70.5	227	2890.2	240.85	221.986	2.0881	1.53898
	0	68.0833	262.667	3066.2	255.517	285.802	2.41099	1.31315
	100	68.9167	267.5	3116.6	259.717	288.15	2.42182	1.30785
	100	69.3333	247.25	2990.2	249.183	256.611	2.27049	1.40056
	100	71.25	224.583	2838.6	236.55	215.205	2.05009	1.54272
	250	68.9167	238	2918.6	243.217	245.345	2.21317	1.43844
	250	71.25	262.5	3127.1	260.592	268.421	2.32867	1.36257
	250	69.1667	253.333	3051.4	254.283	266.265	2.31819	1.38072
	500	68.5833	242.25	2958.5	246.542	253.22	2.25343	1.41963
	500	72.0833	236.75	2992.5	249.375	228.439	2.12354	1.51442
	500	68.9167	230.833	2973	247.75	234.946	2.15857	1.53011
