# Supplementary material for: Effects of dietary Hyssop, Hyssopus officinalis, extract on physiological and antioxidant responses of rainbow trout, Oncorhynchus mykiss, juveniles to thermal stress
Source: Front Vet Sci. 2022 Oct 20;9:1042063. doi: 10.3389/fvets.2022.1042063 (PMC9631786; doi:10.3389/fvets.2022.1042063)
Supplement: Supplementary file 2 [file Table_2.XLS]

## Sheet: 5559
					750
		No	RT (min)	Area%	Name	Quality	CAS Number
		1	5.14	0.369352	2-Propenoic acid, 3-(dimethylamino)-, methyl ester	59	000999-59-7
		2	8.679	0.424083	1,3,5-Benzenetriol	50	000108-73-6
		3	8.902	0.692953	Guaiacol	83	000090-05-1
		4	12.155	1.30636	Catecholborane	72	000274-07-7
		5	14.153	2.39352	4-Vinylguaiacol	96	007786-61-0
		6	17.385	8.14957	Melezitose	38	000000-00-0
		7	18.06	1.45454	Stevioside	50	000498-07-7
		8	18.324	0.913748	Phenol, 2,4-bis(1,1-dimethylethyl)-	93	000096-76-4
		9	19.715	0.489806	(+) spathulenol	93	077171-55-2
		10	20.602	0.861352	Stearic acid	38	000057-11-4
		11	22.154	0.382882	1,12-Tridecadiene	86	021964-48-7
		12	22.802	1.13652	.gamma.-Hydroxyisoeugenol	62	000458-35-5
		13	23.176	0.678946	Benzyl benzoate	86	000120-51-4
		14	24.333	1.45617	NEOPHYTADIENE	99	000000-00-0
		15	25.059	0.483256	NEOPHYTADIENE	76	000000-00-0
		16	25.786	1.49292	Methyl palmitate	98	000112-39-0
		17	26.408	7.06231	n-Hexadecanoic acid	99	000057-10-3
		18	28.453	0.884658	Methyl linoleate	99	000112-63-0
		19	28.551	5.16122	Methyl 9,12,15-octadecatrienoate	99	007361-80-0
		20	28.733	2.27878	Phytol	98	000150-86-7
		21	29.179	3.67616	9,12,15-Octadecatrien-1-ol, (Z,Z,Z)-	93	000506-44-5
		22	30.45	0.458928	9,17-Octadecadienal, (Z)-	76	056554-35-9
		23	30.876	0.391595	2-Dodecen-1-yl(-)succinic anhydride	83	019780-11-1
		24	31.218	0.58582	8-Nonen-2-one (CAS)	52	005009-32-5
		25	32.339	2.05155	1-Heptatriacotanol	49	000621-33-0
		26	32.64	5.01262	3-Ethyl-3-hydroxyandrostan-17-one	66	000000-00-0
		27	33.527	0.528921	1,6,8-trihydroxy-2-isopropyl-3-methoxy-9,10-anthraquinone	90	000000-00-0
		28	33.646	0.35777	Alimemazine	53	000084-96-8
		29	33.854	0.518757	2-Pentadecen-4-yne, (Z)-	60	074646-33-6
		30	34.243	3.08995	Palmitin, 2-mono-	87	023470-00-0
		31	34.757	1.00073	Bis(2-ethylhexyl) phthalate	83	000117-81-7
		32	34.866	1.16979	Benzene, 1-[(4-ethoxyphenyl)ethynyl]-4-propyl-	46	039969-29-4
		33	35.701	1.62308	4-[(3,17-Dioxoandrost-4-en-11-yl)oxy]-4-oxobutanoic acid	35	000564-73-8
		34	36.054	0.649784	1,10-Dimethyl-2-methylene-trans-decalin	60	090548-12-2
		35	36.402	0.625345	5-Methylthio-6H[1]benzothiopyrano[3,4-e]pyrazolo[1,5-a]pyrimidine	38	128039-59-8
		36	36.521	0.606758	7-Pentadecyne	95	022089-89-0
		37	36.594	3.37661	ETHYL LINOLEOLATE	94	000544-35-4
		38	37.175	2.43275	1-phenylpyrano[3,4-b]indol-3-one	72	035296-51-6
		39	38.14	0.504469	Farnesol	70	004602-84-0
		40	40.672	0.410937	15-Deoxy-12-hydroxy-10-(trifluoromethyl).delta.(7)-PGA(1) methyl ester	80	000000-00-0
		41	41.217	0.449317	2,4-Cyclohexadien-1-one, 3,5-bis(1,1-dimethylethyl)-4-hydroxy-	46	054965-43-4
		42	41.492	0.475044	1,3-Bis(trimethylsilyl)benzene	46	002060-89-1
		43	42.97	2.14185	delta.5-Ergostenol	95	004651-51-8
		44	43.453	2.58298	Stigmastan-6,22-dien, 3,5-dedihydro-	55	000000-00-0
		45	44.392	18.843	(23S)-ethylcholest-5-en-3.beta.-ol	99	113845-28-6
		46	44.683	1.13984	Fucosterol	93	017605-67-3
		47	44.984	0.673966	Olean-12-ene	45	000471-68-1
		48	45.798	0.561334	Cyclotrisiloxane, hexamethyl-	30	000541-05-9
		49	46.909	1.98414	Gibberellin A3	49	000077-06-5
		50	49.425	1.90086	Methyl 3.beta.-hydroxyolean-12-en-28-oate	64	035933-00-7
